# Supplementary material for: Comparative Research on Metabolites of Different Species of Epichloë Endophytes and Their Host Achnatherum sibiricum
Source: J Fungi (Basel). 2022 Jun 10;8(6):619. doi: 10.3390/jof8060619 (PMC9225340; doi:10.3390/jof8060619)
Supplement: Supplementary file 1 [file jof-08-00619-s001.zip]

Archive with 1 entries (1 files):
- jof-1702914-supplementary.pdf
